# Supplementary material for: The Role of Self-Compassion and Body Perception in Predicting Psychological Safety
Source: J Clin Med. 2026 Jul 2;15(13):5177. doi: 10.3390/jcm15135177 (PMC13363664; doi:10.3390/jcm15135177)
Supplement: Supplementary file 1 [file jcm-15-05177-s001.zip]

Archive with 1 entries (1 files):
- jcm-4358222-supplementary.pdf
